# Supplementary material for: Detecting global and local hierarchical structures in cell-cell communication using CrossChat
Source: Nat Commun. 2024 Dec 3;15:10542. doi: 10.1038/s41467-024-54821-x (PMC11615294; doi:10.1038/s41467-024-54821-x)
Supplement: Supplementary file 4 — Source Data [file 41467_2024_54821_MOESM4_ESM.xlsx]

## Sheet: Fig 4c
CCL3-CCR1	T+B	Mono	T1	B	T2	CD4	CD8+Meta	B1	Plasma B	B2	T2	Mono1	Mono2
T+B	0	0	0	0	0	0	0	0	0	0	0	0	0
Mono	0	0.538	0	0	0	0	0	0	0	0	0	0.562	0.466
T1	0	0	0	0	0	0	0	0	0	0	0	0	0
B	0	0	0	0	0	0	0	0	0	0	0	0	0
T2	0	0	0	0	0	0	0	0	0	0	0	0	0
CD4	0	0	0	0	0	0	0	0	0	0	0	0	0
CD8+Mega	0	0	0	0	0	0	0	0	0	0	0	0	0
B1	0	0	0	0	0	0	0	0	0	0	0	0	0
Plasma B	0	0	0	0	0	0	0	0	0	0	0	0	0
B2	0	0	0	0	0	0	0	0	0	0	0	0	0
T2	0	0	0	0	0	0	0	0	0	0	0	0	0
Mono1	0	0	0	0	0	0	0	0	0	0	0	0	0
Mono2	0	0.753	0	0	0	0	0	0	0	0	0	0.773	0.724
RETN-TLR4	T+B	Mono	T1	B	T2	CD4	CD8+Meta	B1	Plasma B	B2	T2	Mono1	Mono2
T+B	0	0	0	0	0	0	0	0	0	0	0	0	0
Mono	0	0	0	0	0	0	0	0	0	0	0	0.763	0
T1	0	0	0	0	0	0	0	0	0	0	0	0	0
B	0	0	0	0	0	0	0	0	0	0	0	0	0
T2	0	0	0	0	0	0	0	0	0	0	0	0	0
CD4	0	0	0	0	0	0	0	0	0	0	0	0	0
CD8+Mega	0	0	0	0	0	0	0	0	0	0	0	0	0
B1	0	0	0	0	0	0	0	0	0	0	0	0	0
Plasma B	0	0	0	0	0	0	0	0	0	0	0	0	0
B2	0	0	0	0	0	0	0	0	0	0	0	0	0
T2	0	0	0	0	0	0	0	0	0	0	0	0	0
Mono1	0	0	0	0	0	0	0	0	0	0	0	0.858	0
Mono2	0	0	0	0	0	0	0	0	0	0	0	0.297	0

## Sheet: Fig 4e
	ITGB1+	IFNGR2+	CD74+	IL7R+	ITGB2+	ITGB2+
LTB+	0	0	0	0	0	0
PSAP+	0	0	0	0	0.278	0
LTB+	0	0	0	0	0	0
CCL5+	0	0	0	0	0	0
PPBP+	0	0	0	0	0	0
CCL5+	0	0	0	0	0	0
PPBP+	0	0	0	0	0	0
CCL5+	0	0	0	0	0	0
LTB+	0	0	0	0	0	0
FGF23+	0	0	0	0	0	0
LTB+	0	0	0	0	0	0
PSAP+	0	0	0	0	0.342	0
ANXA1+	0	0	0	0	0.367	0

## Sheet: Fig 5c
Interaction 1	Ptprf	Itga6_Itgb4	Ocln
Igf2	0	0.238	0
Bmp5	0	0	0
Cdh1	0	0	0
Cdh5	0	0	0
Apela	0	0	0
Ocln	0	0	0.865
Interaction 2	Ptprf	Fzd10_Lrp5	Ocln
Igf2	0	0	0
Cdh5	0	0	0
Wnt4	0	0.423	0
Wnt3a	0	0.582	0

## Sheet: Fig 5d
	Ptprf	Itga6_Itgb4	Fzd10_Lrp5	Ocln
Igf2	0	0.177	0	0
Mdk	0	0	0	0
Wnt4	0		0.563	0
Fgf10	0	0	0	0
Ptn	0	0	0	0
Cdeh5	0	0	0	0
Cdg1	0	0	0	0
Wnt2b	0	0	2	0
Wnt2	0	0	0.458	0
Il34	0	0	0	0
Wnt9a	0	0	0.391	0
Wnt3a	0	0	0.374	0
Bmp5	0	0	0	0
Ocln	0	0	0	0.238

## Sheet: Fig 6c
Igf2-Igf2r	1	2	3	4	5	6	7	8	9	10	11	12	13	14	15	16	17	18	19	20	21	22	23	24	25
1	0	0	0	0	0	0	0	0	0	0	0	0	0	0	0	0	0	0	0	0	0	0	0	0	0
2	0	1	0	0	0	0	0.374	0	0	0.312	0	0	0	0	0	0	0	0	0	0	0	0	0	0	0
3	0	0	0	0	0	0	0	0	0	0	0	0	0	0	0	0	0	0	0	0	0	0	0	0	0
4	0	0	0	0	0	0	0	0	0	0	0	0	0	0	0	0	0	0	0	0	0	0	0	0	0
5	0	0	0	0	0	0	0	0	0	0	0	0	0	0	0	0	0	0	0	0	0	0	0	0	0
6	0	0	0	0	0	0	0	0	0	0	0	0	0	0	0	0	0	0	0	0	0	0	0	0	0
7	0	0.243	0	0	0	0	0.218	0	0	0	0	0	0	0	0	0	0	0	0	0	0	0	0	0	0
8	0	0.153	0	0	0	0	0	0.158	0	0	0	0	0	0	0	0	0	0	0	0	0	0	0	0	0
9	0	0	0	0	0	0	0	0	0	0	0	0	0	0	0	0	0	0	0	0	0	0	0	0	0
10	0	0.278	0	0	0	0	0	0	0	0.194	0	0	0	0	0	0	0	0	0	0	0	0	0	0	0
11	0	0	0	0	0	0	0	0	0	0	0	0	0	0	0	0	0	0	0	0	0	0	0	0	0
12	0	0	0	0	0	0	0	0	0	0	0	0	0	0	0	0	0	0	0	0	0	0	0	0	0
13	0	0	0	0	0	0	0	0	0	0	0	0	0	0	0	0	0	0	0	0	0	0	0	0	0
14	0	0	0	0	0	0	0	0	0	0	0	0	0	0	0	0	0	0	0	0	0	0	0	0	0
15	0	0	0	0	0	0	0	0	0	0	0	0	0	0	0	0	0	0	0	0	0	0	0	0	0
16	0	0	0	0	0	0	0	0	0	0	0	0	0	0	0	0	0	0	0	0	0	0	0	0	0
17	0	0	0	0	0	0	0	0	0	0	0	0	0	0	0	0	0	0	0	0	0	0	0	0	0
18	0	0	0	0	0	0	0	0	0	0	0	0	0	0	0	0	0	0	0	0	0	0	0	0	0
19	0	0	0	0	0	0	0	0	0	0	0	0	0	0	0	0	0	0	0	0	0	0	0	0	0
20	0	0	0	0	0	0	0	0	0	0	0	0	0	0	0	0	0	0	0	0	0	0	0	0	0
21	0	0	0	0	0	0	0	0	0	0	0	0	0	0	0	0	0	0	0	0	0	0	0	0	0
22	0	0	0	0	0	0	0	0	0	0	0	0	0	0	0	0	0	0	0	0	0	0	0	0	0
23	0	0	0	0	0	0	0	0	0	0	0	0	0	0	0	0	0	0	0	0	0	0	0	0	0
24	0	0	0	0	0	0	0	0	0	0	0	0	0	0	0	0	0	0	0	0	0	0	0	0	0
25	0	0	0	0	0	0	0	0	0	0	0	0	0	0	0	0	0	0	0	0	0	0	0	0	0
Nlgn2-Nrxn1	1	2	3	4	5	6	7	8	9	10	11	12	13	14	15	16	17	18	19	20	21	22	23	24	25
1	1	0	0	0	0.897	0	0	0	0	0	0	0	0	0	0	0	0	0	0	0	0	0	0	0	0
2	0	0	0	0	0	0	0	0	0	0	0	0	0	0	0	0	0	0	0	0	0	0	0	0	0
3	0	0	0	0	0	0	0	0	0	0	0	0	0	0	0	0	0	0	0	0	0	0	0	0	0
4	0	0	0	0	0	0	0	0	0	0	0	0	0	0	0	0	0	0	0	0	0	0	0	0	0
5	0.882	0	0	0	0.923	0	0	0	0	0	0	0	0	0	0	0	0	0	0	0	0	0	0	0	0
6	0	0	0	0	0	0	0	0	0	0	0	0	0	0	0	0	0	0	0	0	0	0	0	0	0
7	0	0	0	0	0	0	0	0	0	0	0	0	0	0	0	0	0	0	0	0	0	0	0	0	0
8	0	0	0	0	0	0	0	0	0	0	0	0	0	0	0	0	0	0	0	0	0	0	0	0	0
9	0	0	0	0	0	0	0	0	0	0	0	0	0	0	0	0	0	0	0	0	0	0	0	0	0
10	0	0	0	0	0	0	0	0	0	0	0	0	0	0	0	0	0	0	0	0	0	0	0	0	0
11	0	0	0	0	0	0	0	0	0	0	0	0	0	0	0	0	0	0	0	0	0	0	0	0	0
12	0	0	0	0	0	0	0	0	0	0	0	0	0	0	0	0	0	0	0	0	0	0	0	0	0
13	0	0	0	0	0	0	0	0	0	0	0	0	0	0	0	0	0	0	0	0	0	0	0	0	0
14	0	0	0	0	0	0	0	0	0	0	0	0	0	0	0	0	0	0	0	0	0	0	0	0	0
15	0	0	0	0	0	0	0	0	0	0	0	0	0	0	0	0	0	0	0	0	0	0	0	0	0
16	0	0	0	0	0	0	0	0	0	0	0	0	0	0	0	0	0	0	0	0	0	0	0	0	0
17	0	0	0	0	0	0	0	0	0	0	0	0	0	0	0	0	0	0	0	0	0	0	0	0	0
18	0	0	0	0	0	0	0	0	0	0	0	0	0	0	0	0	0	0	0	0	0	0	0	0	0
19	0	0	0	0	0	0	0	0	0	0	0	0	0	0	0	0	0	0	0	0	0	0	0	0	0
20	0	0	0	0	0	0	0	0	0	0	0	0	0	0	0	0	0	0	0	0	0	0	0	0	0
21	0	0	0	0	0	0	0	0	0	0	0	0	0	0	0	0	0	0	0	0	0	0	0	0	0
22	0	0	0	0	0	0	0	0	0	0	0	0	0	0	0	0	0	0	0	0	0	0	0	0	0
23	0	0	0	0	0	0	0	0	0	0	0	0	0	0	0	0	0	0	0	0	0	0	0	0	0
24	0	0	0	0	0	0	0	0	0	0	0	0	0	0	0	0	0	0	0	0	0	0	0	0	0
25	0	0	0	0	0	0	0	0	0	0	0	0	0	0	0	0	0	0	0	0	0	0	0	0	0

## Sheet: Fig 6f
Interaction1	Cd74	Sdc1	Itgav_Itgb1	Itgav_Itgb5	Itgav_Itgb3
Ccl8	0	0	0	0	0
C3	0	0	0	0	0
Postn	0	0	0	1	0.734
Thy1	0	0	0	0	0.346
Efna2	0	0	0	0	0
Bmp2	0	0	0	0	0
Cadm3	0	0	0	0	0
Interaction2	Cd74	Cd44	Cd74_Cd44	Ackr4	Fzd4_Lrp
Ccl8	0	0	0	1	0
C3	0	0	0	0	0
Postn	0	0	0	0	0
Thy1	0	0	0	0	0
Dhh	0	0	0	0	0
Wnt9a	0	0	0	0	0.697
Ccl25	0	0	0	0.332	0

## Sheet: Supp 1a
k values	5	10	15	20	25	50
5	1	0.91	0.92	0.95	0.97	0.97
10	0.91	1	0.89	0.91	0.88	0.91
15	0.92	0.89	1	0.9	0.92	0.94
20	0.95	0.91	0.9	1	0.97	0.94
25	0.97	0.88	0.92	0.97	1	0.98
50	0.97	0.91	0.94	0.94	0.98	1

## Sheet: Supp 1d
	log-normalize	CPM	CLR
log-normalize	1	0.98	0.85
CPM	0.98	1	0.82
CLR	0.85	0.82	1

## Sheet: Supp 12d
similarity	0	1	2	3	4	5	6	7	8	9
0	1	0.01	0	0.36	0.59	0.82	0.52	0.33	0.02	0.84
1	0.01	1	0	0.03	0.02	0.01	0.02	0.03	0.5	0.01
2	0	0	1	0.11	0.07	0.04	0.06	0	0	0.04
3	0.36	0.03	0.11	1	0.62	0.39	0.6	0.24	0.03	0.38
4	0.59	0.02	0.07	0.62	1	0.61	0.44	0.25	0.03	0.61
5	0.82	0.01	0.04	0.39	0.61	1	0.64	0.3	0.02	0.98
6	0.52	0.02	0.06	0.6	0.44	0.64	1	0.3	0.02	0.63
7	0.33	0.03	0	0.24	0.25	0.3	0.3	1	0.03	0.29
8	0.02	0.5	0	0.03	0.03	0.02	0.02	0.03	1	0.02
9	0.84	0.01	0.04	0.38	0.38	0.98	0.63	0.29	0.02	1
